# Supplementary material for: Analytical validation of real-time quantitative PCR assays for optimum diagnosis of vivax malaria
Source: Mem Inst Oswaldo Cruz. 2019 Jan 31;114:e180350. doi: 10.1590/0074-02760180350 (PMC6358008; doi:10.1590/0074-02760180350)
Supplement: Supplementary file 1 [file 1678-8060-mioc-114-e180350-s1.xls]

## Sheet: Plan1
Matrix of primers, probe, and internal reference. Standardisation to define the optimal concentration of primers (Pv1/Pv5), probe (Pviv), and RNaseP™ internal reference. Tables I, II, III and IV. Figs I-II.
SYBR™ Green
primers (F/R) concentrations (nM)	Ct mean	standard deviation Ct
100/100	18.48	0.45		F: primer Forward
100/200	17.17	0.15		R: primer Reverse
100/300	17.7	0.24		Ct: Cycle Threshold
200/100	16.91	0.06
200/200	17.6	0.07
200/300	16.91	0.01
300/100	17.53	0.04
300/200	16.78	0.01
300/300	17.59	0.08
TaqMan™					TaqMan™
primers (F/R) concentrations (nM)	Ct mean	standard deviation Ct			probe concentrations	Ct mean	standard deviation Ct
100/100	25.8	0.1			50 nM	22.7	0.1
100/200	24.2	0			100 nM	22.4	0
100/300	22.1	0.2			150 nM	21.1	0.4
200/100	25.7	0			200 nM	21.6	0.2
200/200	21.9	0.1			250 nM	21	0.5
200/300	22.4	0			300 nM	21.5	0
300/100	24	0
300/200	22.2	0
300/300	21.6	0
RNaseP™ endogenous control
concentrations (nM)	Ct mean	standard deviation Ct
0,1 X	26	0
0,5 X	20.6	0.1
1 X	20	0
IC 1 X	23.8	0
IC: Internal control of kit
