# Supplementary material for: Analytical validation of real-time quantitative PCR assays for optimum diagnosis of vivax malaria
Source: Mem Inst Oswaldo Cruz. 2019 Jan 31;114:e180350. doi: 10.1590/0074-02760180350 (PMC6358008; doi:10.1590/0074-02760180350)
Supplement: Supplementary file 2 [file 1678-8060-mioc-114-e180350-s2.xlsx]

## Sheet: RESULT Real Time
Precision. Description of precision results in real-time and conventional polymerase chain reaction.
Real time
Alíquot	Concentration	Repeatability	Reproducibility	Sybr	TaqMan
		Replicates	Day				1	positive
1	100	1	1	1	1		0	negative
1	100	2	1	1	1
1	100	3	1	1	1
1	100	1	2	1	1
1	100	2	2	1	1
1	100	3	2	1	1
1	100	1	3	1	1
1	100	2	3	1	1
1	100	3	3	1	1
1	10	1	1	1	1
1	10	2	1	1	1
1	10	3	1	1	1
1	10	1	2	1	1
1	10	2	2	1	1
1	10	3	2	1	1
1	10	1	3	1	1
1	10	2	3	1	1
1	10	3	3	1	1
1	1	1	1	1	1
1	1	2	1	1	1
1	1	3	1	1	1
1	1	1	2	1	1
1	1	2	2	1	1
1	1	3	2	1	1
1	1	1	3	1	1
1	1	2	3	1	1
1	1	3	3	1	1
1	0.1	1	1	1	1
1	0.1	2	1	1	1
1	0.1	3	1	1	0
1	0.1	1	2	1	1
1	0.1	2	2	1	1
1	0.1	3	2	1	1
1	0.1	1	3	1	1
1	0.1	2	3	1	1
1	0.1	3	3	1	0
1	0.01	1	1	1	1
1	0.01	2	1	0	0
1	0.01	3	1	0	0
1	0.01	1	2	1	1
1	0.01	2	2	1	0
1	0.01	3	2	0	0
1	0.01	1	3	1	1
1	0.01	2	3	0	0
1	0.01	3	3	0	0
1	0.001	1	1	0	0
1	0.001	2	1	0	0
1	0.001	3	1	0	0
1	0.001	1	2	1	0
1	0.001	2	2	0	0
1	0.001	3	2	0	0
1	0.001	1	3	1	0
1	0.001	2	3	0	0
1	0.001	3	3	0	0
1	0.0001	1	1	0	1
1	0.0001	2	1	0	0
1	0.0001	3	1	0	0
1	0.0001	1	2	1	0
1	0.0001	2	2	0	0
1	0.0001	3	2	0	0
1	0.0001	1	3	0	0
1	0.0001	2	3	0	0
1	0.0001	3	3	0	0
1	0.00001	1	1	0	1
1	0.00001	2	1	0	0
1	0.00001	3	1	0	0
1	0.00001	1	2	1	0
1	0.00001	2	2	0	0
1	0.00001	3	2	0	0
1	0.00001	1	3	1	0
1	0.00001	2	3	0	0
1	0.00001	3	3	0	0
1	0.000001	1	1	1	1
1	0.000001	2	1	0	0
1	0.000001	3	1	0	0
1	0.000001	1	2	1	0
1	0.000001	2	2	0	0
1	0.000001	3	2	0	0
1	0.000001	1	3	1	1
1	0.000001	2	3	0	0
1	0.000001	3	3	0	0
1	0.0000001	1	1	0	1
1	0.0000001	2	1	0	0
1	0.0000001	3	1	0	0
1	0.0000001	1	2	1	0
1	0.0000001	2	2	0	0
1	0.0000001	3	2	0	0
1	0.0000001	1	3	1	0
1	0.0000001	2	3	1	0
1	0.0000001	3	3	0	0
2	100	1	1	1	1
2	100	2	1	1	1
2	100	3	1	1	1
2	100	1	2	1	1
2	100	2	2	1	1
2	100	3	2	1	1
2	100	1	3	1	1
2	100	2	3	1	1
2	100	3	3	1	1
2	10	1	1	1	1
2	10	2	1	1	1
2	10	3	1	1	1
2	10	1	2	1	1
2	10	2	2	1	1
2	10	3	2	1	1
2	10	1	3	1	1
2	10	2	3	1	1
2	10	3	3	1	1
2	1	1	1	1	1
2	1	2	1	1	1
2	1	3	1	1	1
2	1	1	2	1	1
2	1	2	2	1	1
2	1	3	2	1	1
2	1	1	3	1	1
2	1	2	3	1	1
2	1	3	3	1	1
2	0.1	1	1	1	1
2	0.1	2	1	1	1
2	0.1	3	1	1	1
2	0.1	1	2	1	1
2	0.1	2	2	1	1
2	0.1	3	2	1	1
2	0.1	1	3	1	1
2	0.1	2	3	1	1
2	0.1	3	3	1	1
2	0.01	1	1	1	1
2	0.01	2	1	1	1
2	0.01	3	1	0	0
2	0.01	1	2	1	1
2	0.01	2	2	0	1
2	0.01	3	2	0	0
2	0.01	1	3	1	1
2	0.01	2	3	0	1
2	0.01	3	3	0	0
2	0.001	1	1	1	1
2	0.001	2	1	0	1
2	0.001	3	1	0	0
2	0.001	1	2	1	1
2	0.001	2	2	1	0
2	0.001	3	2	0	0
2	0.001	1	3	1	1
2	0.001	2	3	1	0
2	0.001	3	3	0	0
2	0.0001	1	1	1	1
2	0.0001	2	1	1	1
2	0.0001	3	1	0	1
2	0.0001	1	2	1	1
2	0.0001	2	2	1	0
2	0.0001	3	2	0	0
2	0.0001	1	3	1	1
2	0.0001	2	3	0	1
2	0.0001	3	3	0	0
2	0.00001	1	1	1	1
2	0.00001	2	1	1	1
2	0.00001	3	1	0	1
2	0.00001	1	2	1	0
2	0.00001	2	2	1	0
2	0.00001	3	2	1	0
2	0.00001	1	3	1	1
2	0.00001	2	3	1	0
2	0.00001	3	3	0	0
2	0.000001	1	1	0	1
2	0.000001	2	1	0	1
2	0.000001	3	1	0	0
2	0.000001	1	2	0	0
2	0.000001	2	2	0	0
2	0.000001	3	2	0	0
2	0.000001	1	3	1	1
2	0.000001	2	3	0	0
2	0.000001	3	3	0	0
2	0.0000001	1	1	0	1
2	0.0000001	2	1	0	0
2	0.0000001	3	1	0	0
2	0.0000001	1	2	1	1
2	0.0000001	2	2	1	0
2	0.0000001	3	2	0	0
2	0.0000001	1	3	1	1
2	0.0000001	2	3	0	0
2	0.0000001	3	3	0	0
3	100	1	1	1	1
3	100	2	1	1	1
3	100	3	1	1	1
3	100	1	2	1	1
3	100	2	2	1	1
3	100	3	2	1	1
3	100	1	3	1	1
3	100	2	3	1	1
3	100	3	3	1	1
3	10	1	1	1	1
3	10	2	1	1	1
3	10	3	1	1	1
3	10	1	2	1	1
3	10	2	2	1	1
3	10	3	2	1	1
3	10	1	3	1	1
3	10	2	3	1	1
3	10	3	3	1	1
3	1	1	1	1	1
3	1	2	1	1	1
3	1	3	1	1	1
3	1	1	2	1	1
3	1	2	2	1	1
3	1	3	2	1	1
3	1	1	3	1	1
3	1	2	3	1	1
3	1	3	3	1	1
3	0.1	1	1	1	1
3	0.1	2	1	1	0
3	0.1	3	1	1	0
3	0.1	1	2	1	1
3	0.1	2	2	1	1
3	0.1	3	2	1	0
3	0.1	1	3	1	1
3	0.1	2	3	1	1
3	0.1	3	3	1	1
3	0.01	1	1	1	1
3	0.01	2	1	1	0
3	0.01	3	1	1	0
3	0.01	1	2	1	1
3	0.01	2	2	0	0
3	0.01	3	2	0	0
3	0.01	1	3	1	0
3	0.01	2	3	1	0
3	0.01	3	3	1	0
3	0.001	1	1	1	1
3	0.001	2	1	0	0
3	0.001	3	1	0	0
3	0.001	1	2	1	1
3	0.001	2	2	0	1
3	0.001	3	2	0	0
3	0.001	1	3	1	1
3	0.001	2	3	1	0
3	0.001	3	3	0	0
3	0.0001	1	1	0	1
3	0.0001	2	1	0	0
3	0.0001	3	1	0	0
3	0.0001	2	2	0	1
3	0.0001	2	2	0	1
3	0.0001	3	2	0	0
3	0.0001	1	3	1	1
3	0.0001	2	3	0	1
3	0.0001	3	3	0	0
3	0.00001	1	1	1	1
3	0.00001	2	1	0	0
3	0.00001	3	1	0	0
3	0.00001	1	2	1	0
3	0.00001	2	2	0	0
3	0.00001	3	2	0	0
3	0.00001	1	3	0	1
3	0.00001	2	3	0	0
3	0.00001	3	3	0	0
3	0.000001	1	1	1	1
3	0.000001	2	1	1	0
3	0.000001	3	1	0	0
3	0.000001	1	2	1	0
3	0.000001	2	2	0	0
3	0.000001	3	2	0	0
3	0.000001	1	3	1	0
3	0.000001	2	3	1	0
3	0.000001	3	3	0	0
3	0.0000001	1	1	1	1
3	0.0000001	2	1	0	1
3	0.0000001	3	1	0	1
3	0.0000001	1	2	1	1
3	0.0000001	2	2	1	1
3	0.0000001	3	2	0	0
3	0.0000001	1	3	1	1
3	0.0000001	2	3	1	0
3	0.0000001	3	3	1	0
4	100	1	1	1	1
4	100	2	1	1	1
4	100	3	1	1	1
4	100	1	2	1	1
4	100	2	2	1	1
4	100	3	2	1	1
4	100	1	3	1	1
4	100	2	3	1	1
4	100	3	3	1	1
4	10	1	1	1	1
4	10	2	1	1	1
4	10	3	1	1	1
4	10	1	2	1	1
4	10	2	2	1	1
4	10	3	2	1	1
4	10	1	3	1	1
4	10	2	3	1	1
4	10	3	3	1	1
4	1	1	1	1	1
4	1	2	1	1	1
4	1	3	1	1	1
4	1	1	2	1	1
4	1	2	2	1	1
4	1	3	2	1	1
4	1	1	3	1	1
4	1	2	3	1	1
4	1	3	3	1	1
4	0.1	1	1	1	1
4	0.1	2	1	1	1
4	0.1	3	1	1	1
4	0.1	1	2	1	1
4	0.1	2	2	1	1
4	0.1	3	2	1	1
4	0.1	1	3	1	1
4	0.1	2	3	1	1
4	0.1	3	3	1	1
4	0.01	1	1	1	1
4	0.01	2	1	1	1
4	0.01	3	1	1	0
4	0.01	1	2	1	1
4	0.01	2	2	1	1
4	0.01	3	2	0	1
4	0.01	1	3	1	1
4	0.01	2	3	1	1
4	0.01	3	3	1	1
4	0.001	1	1	1	1
4	0.001	2	1	0	0
4	0.001	3	1	0	0
4	0.001	1	2	1	1
4	0.001	2	2	0	1
4	0.001	3	2	0	0
4	0.001	1	3	1	1
4	0.001	2	3	1	0
4	0.001	3	3	1	0
4	0.0001	1	1	1	1
4	0.0001	2	1	1	0
4	0.0001	3	1	0	0
4	0.0001	1	2	1	1
4	0.0001	2	2	1	1
4	0.0001	3	2	0	0
4	0.0001	1	3	1	1
4	0.0001	2	3	1	1
4	0.0001	3	3	1	0
4	0.00001	1	1	1	1
4	0.00001	2	1	0	0
4	0.00001	3	1	0	0
4	0.00001	1	2	1	1
4	0.00001	2	2	1	1
4	0.00001	3	2	0	0
4	0.00001	1	3	1	1
4	0.00001	2	3	0	0
4	0.00001	3	3	0	0
4	0.000001	1	1	0	1
4	0.000001	2	1	0	1
4	0.000001	3	1	0	1
4	0.000001	1	2	1	1
4	0.000001	2	2	1	1
4	0.000001	3	2	1	1
4	0.000001	1	3	1	1
4	0.000001	2	3	1	1
4	0.000001	3	3	1	1
4	0.0000001	1	1	1	1
4	0.0000001	2	1	0	1
4	0.0000001	3	1	0	0
4	0.0000001	1	2	1	1
4	0.0000001	2	2	1	1
4	0.0000001	3	2	0	0
4	0.0000001	1	3	1	1
4	0.0000001	2	3	1	0
4	0.0000001	3	3	1	0
5	100	1	1	1	1
5	100	2	1	1	1
5	100	3	1	1	1
5	100	1	2	1	1
5	100	2	2	1	1
5	100	3	2	1	1
5	100	1	3	1	1
5	100	2	3	1	1
5	100	2	3	1	1
5	10	3	3	1	1
5	10	1	1	1	1
5	10	2	1	1	1
5	10	3	1	1	1
5	10	1	2	1	1
5	10	2	2	1	1
5	10	3	2	1	1
5	10	1	3	1	1
5	10	2	3	1	1
5	1	3	3	1	1
5	1	1	1	1	1
5	1	2	1	1	1
5	1	3	1	1	1
5	1	1	2	1	1
5	1	2	2	1	1
5	1	3	2	1	1
5	1	1	3	1	1
5	1	2	3	1	1
5	0.1	3	3	1	1
5	0.1	1	1	1	1
5	0.1	2	1	1	0
5	0.1	3	1	1	0
5	0.1	1	2	1	0
5	0.1	2	2	1	0
5	0.1	3	2	1	0
5	0.1	1	3	1	1
5	0.1	2	3	1	1
5	0.01	3	3	1	0
5	0.01	1	1	1	1
5	0.01	2	1	0	0
5	0.01	3	1	0	0
5	0.01	1	2	1	1
5	0.01	2	2	0	1
5	0.01	3	2	0	0
5	0.01	1	3	1	1
5	0.01	2	3	1	1
5	0.001	3	3	1	0
5	0.001	1	1	1	0
5	0.001	2	1	0	0
5	0.001	3	1	0	0
5	0.001	1	2	0	0
5	0.001	2	2	0	0
5	0.001	3	2	0	0
5	0.001	1	3	1	1
5	0.001	2	3	0	1
5	0.0001	3	3	1	0
5	0.0001	1	1	0	0
5	0.0001	2	1	0	0
5	0.0001	3	1	0	0
5	0.0001	1	2	1	0
5	0.0001	2	2	1	0
5	0.0001	3	2	0	0
5	0.0001	1	3	0	1
5	0.0001	2	3	0	0
5	0.00001	3	3	0	0
5	0.00001	1	1	1	0
5	0.00001	2	1	0	0
5	0.00001	3	1	0	0
5	0.00001	1	2	1	0
5	0.00001	2	2	1	0
5	0.00001	3	2	0	0
5	0.00001	1	3	0	0
5	0.00001	2	3	0	0
5	0.000001	3	3	0	0
5	0.000001	1	1	0	1
5	0.000001	2	1	0	0
5	0.000001	3	1	0	0
5	0.000001	1	2	1	1
5	0.000001	2	2	1	0
5	0.000001	3	2	1	0
5	0.000001	1	3	1	1
5	0.000001	2	3	1	0
5	0.0000001	1	1	1	1
5	0.0000001	2	1	0	0
5	0.0000001	3	1	0	0
5	0.0000001	1	2	1	1
5	0.0000001	2	2	1	1
5	0.0000001	3	2	0	0
5	0.0000001	1	3	1	1
5	0.0000001	2	3	0	0
5	0.0000001	3	3	0	0

## Sheet: SYBR Green
REPRODUCIBILITY						REPEATABILITY							REPRODUCIBILITY BETWEEN OPERATORS
Concentration	Aliquot	Day 1	Day 2	Day 3		Concentration	aliquot 1	aliquot 2	aliquot 3	aliquot 4	aliquot 5		Concentration	Aliquot	Operator I	Operator II
0.01	1	0	1	0		0.0000001	0	0	1	1	1		0.01	1	0	1
	2	1	0	0		0.000001	1	0	2	0	0			2	1	1
	3	1	1	1		0.00001	0	2	1	1	1			3	1	1
	4	1	0	1		0.0001	0	2	0	2	0			4	1	0
	5	0	0	1		0.001	0	1	1	1	1			5	0	1
0.001	1	0	0	0		0.01	1	2	3	3	1		0.001	1	0	0
	2	0	1	1		0.1	3	3	3	3	3			2	0	0
	3	0	0	1		1	3	3	3	3	3			3	0	1
	4	0	0	1		10	3	3	3	3	3			4	0	0
	5	0	0	1		100	3	3	3	3	3			5	0	0
0.0001	1	0	0	0									0.0001	1	0	1
	2	1	1	0										2	1	1
	3	1	1	1										3	1	1
	4	0	0	0										4	0	0
	5	0	1	0										5	0	1
0.00001	1	0	0	0									0.00001	1	0	0
	2	1	1	1										2	1	1
	3	0	1	0										3	0	0
	4	0	0	0										4	0	0
	5	0	1	0										5	0	0
0.000001	1	0	0	0									0.000001	1	0	1
	2	0	0	0										2	0	0
	3	0	1	1										3	0	1
	4	1	0	1										4	1	1
	5	0	1	1										5	0	1
0.0000001	1	0	0	1									0.0000001	1	0	0
	2	0	1	0										2	0	0
	3	0	1	1										3	0	1
	4	0	1	1										4	0	1
	5	0	1	0										5	0	0

## Sheet: TaqMan
REPRODUCIBILITY						REPEATABILITY							REPRODUCIBILITY BETWEEN OPERATORS
Concentration	Aliquot	Day 1	Day 2	Day 3		Concentration	aliquot 1	aliquot 2	aliquot 3	aliquot 4	aliquot 5		Concentration	Aliquot	Operator I	Operator II
0.1	1	1	1	1		0.0000001	0	0	2	2	1		0.1	1	1	0
	2	1	1	1		0.000001	1	0	3	0	1			2	1	1
	3	1	1	1		0.00001	0	1	1	1	0			3	1	1
	4	0	1	1		0.0001	0	0	1	0	0			4	1	0
	5	1	0	1		0.001	0	1	1	1	1			5	0	1
0.01	1	0	0	0		0.01	1	1	2	1	1		0.01	1	0	0
	2	1	1	1		0.1	2	3	3	1	1			2	0	1
	3	1	1	1		1	3	3	3	3	3			3	1	1
	4	0	0	0		10	3	3	3	3	3			4	0	0
	5	0	1	1		100	3	3	3	3	3			5	0	0
0.001	1	0	0	0									0.001	1	0	0
	2	1	0	0										2	0	0
	3	0	1	0										3	0	1
	4	0	1	0										4	0	0
	5	0	0	1										5	0	0
0.0001	1	0	0	0									0.0001	1	0	0
	2	1	0	1										2	0	1
	3	0	1	1										3	0	0
	4	0	1	1										4	0	0
	5	0	0	0										5	0	0
0.00001	1	0	0	0									0.00001	1	0	0
	2	1	0	0										2	0	1
	3	0	0	0										3	0	0
	4	0	1	0										4	0	0
	5	0	0	0										5	0	0
0.000001	1	0	0	0									0.000001	1	0	0
	2	1	0	0										2	0	0
	3	1	1	1										3	1	0
	4	0	0	0										4	0	0
	5	0	0	0										5	0	0
0.0000001	1	0	0	0									0.0000001	1	0	0
	2	0	0	0										2	0	0
	3	1	1	0										3	1	0
	4	1	1	0										4	1	0
	5	0	1	0										5	0	0

## Sheet: Result conventional Pv5
PV5
Alíquot	Concentration	Repeatability	Reproducibility	Conv Applied	Conv Veriti fast		Conventional Applied Operator II
		Replicates	Day
1	100	1	1	1	1		1
1	100	2	1	1	1		1
1	100	3	1	1	1		1
1	100	1	2	1	1
1	100	2	2	1	1
1	100	3	2	1	1
1	100	1	3	1	1
1	100	2	3	1	1
1	100	3	3	1	1
1	10	1	1	1	1		1
1	10	2	1	1	1		1
1	10	3	1	1	1		1
1	10	1	2	1	1
1	10	2	2	1	1
1	10	3	2	1	1
1	10	1	3	1	1
1	10	2	3	1	1
1	10	3	3	1	1
1	1	1	1	1	1		1
1	1	2	1	1	1		1
1	1	3	1	1	1		1
1	1	1	2	1	1
1	1	2	2	1	1
1	1	3	2	1	1
1	1	1	3	1	1
1	1	2	3	1	1
1	1	3	3	1	1
1	0.1	1	1	1	1		1
1	0.1	2	1	1	1		0
1	0.1	3	1	0	0		0
1	0.1	1	2	1	1
1	0.1	2	2	1	0
1	0.1	3	2	0	0
1	0.1	1	3	1	1
1	0.1	2	3	0	1
1	0.1	3	3	0	1
1	0.01	1	1	0	1		1
1	0.01	2	1	0	1		1
1	0.01	3	1	0	0		1
1	0.01	1	2	0	1
1	0.01	2	2	0	0
1	0.01	3	2	0	0
1	0.01	1	3	0	1
1	0.01	2	3	0	0
1	0.01	3	3	0	0
1	0.001	1	1	1	0		0
1	0.001	2	1	1	0		0
1	0.001	3	1	0	0		0
1	0.001	1	2	0	1
1	0.001	2	2	0	0
1	0.001	3	2	0	0
1	0.001	1	3	0	0
1	0.001	2	3	0	0
1	0.001	3	3	0	0
1	0.0001	1	1	1	1		1
1	0.0001	2	1	1	1		0
1	0.0001	3	1	0	0		0
1	0.0001	1	2	0	1
1	0.0001	2	2	0	0
1	0.0001	3	2	0	0
1	0.0001	1	3	1	0
1	0.0001	2	3	0	0
1	0.0001	3	3	0	0
1	0.00001	1	1	1	1		0
1	0.00001	2	1	0	0		0
1	0.00001	3	1	0	0		0
1	0.00001	1	2	0	0
1	0.00001	2	2	0	0
1	0.00001	3	2	0	0
1	0.00001	1	3	0	1
1	0.00001	2	3	0	0
1	0.00001	3	3	0	0
1	0.000001	1	1	1	1		1
1	0.000001	2	1	1	0		0
1	0.000001	3	1	0	0		0
1	0.000001	1	2	0	0
1	0.000001	2	2	0	0
1	0.000001	3	2	0	0
1	0.000001	1	3	0	0
1	0.000001	2	3	0	0
1	0.000001	3	3	0	0
1	0.0000001	1	1	1	1		0
1	0.0000001	2	1	0	0		0
1	0.0000001	3	1	0	0		0
1	0.0000001	1	2	0	0
1	0.0000001	2	2	0	0
1	0.0000001	3	2	0	0
1	0.0000001	1	3	1	0
1	0.0000001	2	3	0	0
1	0.0000001	3	3	0	0
2	100	1	1	1	1		1
2	100	2	1	1	1		1
2	100	3	1	1	1		1
2	100	1	2	1	1
2	100	2	2	1	1
2	100	3	2	1	1
2	100	1	3	1	1
2	100	2	3	1	1
2	100	3	3	1	1
2	10	1	1	1	1		1
2	10	2	1	1	1		1
2	10	3	1	1	1		1
2	10	1	2	1	1
2	10	2	2	1	1
2	10	3	2	1	1
2	10	1	3	1	1
2	10	2	3	1	1
2	10	3	3	1	1
2	1	1	1	1	1		1
2	1	2	1	1	1		1
2	1	3	1	1	1		1
2	1	1	2	1	1
2	1	2	2	1	1
2	1	3	2	1	1
2	1	1	3	1	1
2	1	2	3	1	1
2	1	3	3	1	1
2	0.1	1	1	1	1		1
2	0.1	2	1	1	1		1
2	0.1	3	1	1	0		1
2	0.1	1	2	1	1
2	0.1	2	2	1	1
2	0.1	3	2	1	0
2	0.1	1	3	1	1
2	0.1	2	3	1	1
2	0.1	3	3	1	0
2	0.01	1	1	1	1		1
2	0.01	2	1	1	1		1
2	0.01	3	1	0	0		0
2	0.01	1	2	1	0
2	0.01	2	2	0	0
2	0.01	3	2	0	0
2	0.01	1	3	1	1
2	0.01	2	3	0	1
2	0.01	3	3	0	0
2	0.001	1	1	1	0		0
2	0.001	2	1	1	0		0
2	0.001	3	1	0	0		0
2	0.001	1	2	1	0
2	0.001	2	2	1	0
2	0.001	3	2	0	0
2	0.001	1	3	1	0
2	0.001	2	3	1	0
2	0.001	3	3	0	0
2	0.0001	1	1	1	0		1
2	0.0001	2	1	0	0		0
2	0.0001	3	1	0	0		0
2	0.0001	1	2	0	1
2	0.0001	2	2	0	0
2	0.0001	3	2	0	0
2	0.0001	1	3	0	0
2	0.0001	2	3	0	0
2	0.0001	3	3	0	0
2	0.00001	1	1	0	0		0
2	0.00001	2	1	0	0		0
2	0.00001	3	1	0	0		0
2	0.00001	1	2	1	0
2	0.00001	2	2	0	0
2	0.00001	3	2	0	0
2	0.00001	1	3	1	0
2	0.00001	2	3	0	0
2	0.00001	3	3	0	0
2	0.000001	1	1	1	1		1
2	0.000001	2	1	1	0		0
2	0.000001	3	1	1	0		0
2	0.000001	1	2	1	0
2	0.000001	2	2	0	0
2	0.000001	3	2	0	0
2	0.000001	1	3	0	0
2	0.000001	2	3	0	0
2	0.000001	3	3	0	0
2	0.0000001	1	1	1	1		0
2	0.0000001	2	1	0	0		0
2	0.0000001	3	1	0	0		0
2	0.0000001	1	2	0	0
2	0.0000001	2	2	0	0
2	0.0000001	3	2	0	0
2	0.0000001	1	3	1	0
2	0.0000001	2	3	0	0
2	0.0000001	3	3	0	0
3	100	1	1	1	1		1
3	100	2	1	1	1		1
3	100	3	1	1	1		1
3	100	1	2	1	1
3	100	2	2	1	1
3	100	3	2	1	1
3	100	1	3	1	1
3	100	2	3	1	1
3	100	3	3	1	1
3	10	1	1	1	1		1
3	10	2	1	1	1		1
3	10	3	1	1	1		1
3	10	1	2	1	1
3	10	2	2	1	1
3	10	3	2	1	1
3	10	1	3	1	1
3	10	2	3	1	1
3	10	3	3	1	1
3	1	1	1	1	1		1
3	1	2	1	1	1		1
3	1	3	1	1	1		1
3	1	1	2	1	1
3	1	2	2	1	1
3	1	3	2	1	0
3	1	1	3	1	1
3	1	2	3	1	1
3	1	3	3	1	1
3	0.1	1	1	1	1		1
3	0.1	2	1	0	1		0
3	0.1	3	1	0	1		0
3	0.1	1	2	1	1
3	0.1	2	2	1	1
3	0.1	3	2	0	1
3	0.1	1	3	1	1
3	0.1	2	3	0	1
3	0.1	3	3	0	0
3	0.01	1	1	0	0		1
3	0.01	2	1	0	0		0
3	0.01	3	1	0	0		0
3	0.01	1	2	1	0
3	0.01	2	2	0	0
3	0.01	3	2	0	0
3	0.01	1	3	1	0
3	0.01	2	3	0	0
3	0.01	3	3	0	0
3	0.001	1	1	0	1		0
3	0.001	2	1	0	0		0
3	0.001	3	1	0	0		0
3	0.001	1	2	0	1
3	0.001	2	2	0	0
3	0.001	3	2	0	0
3	0.001	1	3	0	0
3	0.001	2	3	0	0
3	0.001	3	3	0	0
3	0.0001	1	1	0	1		0
3	0.0001	2	1	0	0		0
3	0.0001	3	1	0	0		0
3	0.0001	1	2	0	0
3	0.0001	2	2	0	0
3	0.0001	3	2	0	0
3	0.0001	1	3	0	1
3	0.0001	2	3	0	0
3	0.0001	3	3	0	0
3	0.00001	1	1	1	1		0
3	0.00001	2	1	0	0		0
3	0.00001	3	1	0	0		0
3	0.00001	1	2	0	0
3	0.00001	2	2	0	0
3	0.00001	3	2	0	0
3	0.00001	1	3	1	0
3	0.00001	2	3	1	0
3	0.00001	3	3	0	0
3	0.000001	1	1	0	1		0
3	0.000001	2	1	0	0		0
3	0.000001	3	1	0	0		0
3	0.000001	1	2	0	1
3	0.000001	2	2	0	0
3	0.000001	3	2	0	0
3	0.000001	1	3	0	1
3	0.000001	2	3	0	0
3	0.000001	3	3	0	0
3	0.0000001	1	1	0	0		0
3	0.0000001	2	1	0	0		0
3	0.0000001	3	1	0	0		0
3	0.0000001	1	2	0	1
3	0.0000001	2	2	0	1
3	0.0000001	3	2	0	0
3	0.0000001	1	3	1	0
3	0.0000001	2	3	0	0
3	0.0000001	3	3	0	0
4	100	1	1	1	1		1
4	100	2	1	1	1		1
4	100	3	1	1	1		1
4	100	1	2	1	1
4	100	2	2	1	1
4	100	3	2	1	1
4	100	1	3	1	1
4	100	2	3	1	1
4	100	3	3	1	1
4	10	1	1	1	1		1
4	10	2	1	1	1		1
4	10	3	1	1	1		1
4	10	1	2	1	1
4	10	2	2	1	1
4	10	3	2	1	1
4	10	1	3	1	1
4	10	2	3	1	1
4	10	3	3	1	1
4	1	1	1	1	1		1
4	1	2	1	1	1		1
4	1	3	1	1	1		1
4	1	1	2	1	1
4	1	2	2	1	1
4	1	3	2	1	1
4	1	1	3	1	1
4	1	2	3	1	1
4	1	3	3	1	1
4	0.1	1	1	1	1		1
4	0.1	2	1	0	1		1
4	0.1	3	1	0	1		1
4	0.1	1	2	1	1
4	0.1	2	2	1	1
4	0.1	3	2	1	1
4	0.1	1	3	1	1
4	0.1	2	3	1	1
4	0.1	3	3	1	0
4	0.01	1	1	0	1		1
4	0.01	2	1	0	0		0
4	0.01	3	1	0	0		0
4	0.01	1	2	1	1
4	0.01	2	2	1	0
4	0.01	3	2	0	0
4	0.01	1	3	1	1
4	0.01	2	3	1	0
4	0.01	3	3	1	0
4	0.001	1	1	0	0		1
4	0.001	2	1	0	0		1
4	0.001	3	1	0	0		0
4	0.001	1	2	1	0
4	0.001	2	2	1	0
4	0.001	3	2	1	0
4	0.001	1	3	0	0
4	0.001	2	3	0	0
4	0.001	3	3	0	0
4	0.0001	1	1	0	0		1
4	0.0001	2	1	0	0		1
4	0.0001	3	1	0	0		0
4	0.0001	1	2	0	0
4	0.0001	2	2	0	0
4	0.0001	3	2	0	0
4	0.0001	1	3	1	0
4	0.0001	2	3	1	0
4	0.0001	3	3	0	0
4	0.00001	1	1	1	0		1
4	0.00001	2	1	0	0		1
4	0.00001	3	1	0	0		0
4	0.00001	1	2	0	1
4	0.00001	2	2	0	1
4	0.00001	3	2	0	0
4	0.00001	1	3	1	1
4	0.00001	2	3	1	0
4	0.00001	3	3	0	0
4	0.000001	1	1	1	0		1
4	0.000001	2	1	0	0		0
4	0.000001	3	1	0	0		0
4	0.000001	1	2	1	0
4	0.000001	2	2	0	0
4	0.000001	3	2	0	0
4	0.000001	1	3	0	0
4	0.000001	2	3	0	0
4	0.000001	3	3	0	0
4	0.0000001	1	1	0	1		0
4	0.0000001	2	1	0	0		0
4	0.0000001	3	1	0	0		0
4	0.0000001	1	2	0	0
4	0.0000001	2	2	0	0
4	0.0000001	3	2	0	0
4	0.0000001	1	3	0	0
4	0.0000001	2	3	0	0
4	0.0000001	3	3	0	0
5	100	1	1	1	1		1
5	100	2	1	1	1		1
5	100	3	1	1	1		1
5	100	1	2	1	1
5	100	2	2	1	1
5	100	3	2	1	0
5	100	1	3	1	1
5	100	2	3	1	1
5	100	3	3	1	1
5	10	1	1	1	1		1
5	10	2	1	1	1		1
5	10	3	1	1	1		1
5	10	1	2	1	0
5	10	2	2	1	0
5	10	3	2	1	0
5	10	1	3	1	1
5	10	2	3	1	1
5	10	3	3	1	1
5	1	1	1	1	1		1
5	1	2	1	1	1		1
5	1	3	1	1	0		1
5	1	1	2	1	1
5	1	2	2	1	0
5	1	3	2	1	0
5	1	1	3	1	1
5	1	2	3	1	1
5	1	3	3	1	0
5	0.1	1	1	1	1		1
5	0.1	2	1	0	1		1
5	0.1	3	1	0	0		0
5	0.1	1	2	1	1
5	0.1	2	2	1	0
5	0.1	3	2	0	0
5	0.1	1	3	1	1
5	0.1	2	3	1	1
5	0.1	3	3	1	0
5	0.01	1	1	1	0		1
5	0.01	2	1	1	0		1
5	0.01	3	1	0	0		0
5	0.01	1	2	1	0
5	0.01	2	2	1	0
5	0.01	3	2	0	0
5	0.01	1	3	0	0
5	0.01	2	3	0	0
5	0.01	3	3	0	0
5	0.001	1	1	1	0		1
5	0.001	2	1	1	0		1
5	0.001	3	1	0	0		0
5	0.001	1	2	0	0
5	0.001	2	2	0	0
5	0.001	3	2	0	0
5	0.001	1	3	0	1
5	0.001	2	3	0	1
5	0.001	3	3	0	0
5	0.0001	1	1	1	1		1
5	0.0001	2	1	0	0		1
5	0.0001	3	1	0	0		0
5	0.0001	1	2	0	0
5	0.0001	2	2	0	0
5	0.0001	3	2	0	0
5	0.0001	1	3	1	0
5	0.0001	2	3	1	0
5	0.0001	3	3	0	0
5	0.00001	1	1	1	0		1
5	0.00001	2	1	1	0		0
5	0.00001	3	1	0	0		0
5	0.00001	1	2	1	0
5	0.00001	2	2	0	0
5	0.00001	3	2	0	0
5	0.00001	1	3	1	1
5	0.00001	2	3	0	0
5	0.00001	3	3	0	0
5	0.000001	1	1	1	1		1
5	0.000001	2	1	0	1		0
5	0.000001	3	1	0	0		0
5	0.000001	1	2	1	0
5	0.000001	2	2	1	0
5	0.000001	3	2	0	0
5	0.000001	1	3	1	0
5	0.000001	2	3	1	0
5	0.000001	3	3	1	0
5	0.0000001	1	1	0	0		0
5	0.0000001	2	1	0	0		0
5	0.0000001	3	1	0	0		0
5	0.0000001	1	2	0	0
5	0.0000001	2	2	0	0
5	0.0000001	3	2	0	0
5	0.0000001	1	3	0	0
5	0.0000001	2	3	0	0
5	0.0000001	3	3	0	0

## Sheet: Conventional PCR Pv5
REPRODUCIBILITY						REPEATABILITY							REPRODUCIBILITY BETWEEN OPERATORS					REPRODUCIBLITY BETWEEN EQUIPMENTS
Concentration	Aliquot	Day 1	Day 2	Day 3		Concentration	aliquot 1	aliquot 2	aliquot 3	aliquot 4	aliquot 5		Concentration	Aliquot	Operator I	Operator II		Concentration	GeneAmp™	Veriti™ Fast
0.1	1	1	1	0		0.0000001	1	1	0	0	0		0.1	1	1	0		100	45	44
	2	1	1	1		0.000001	2	3	0	1	1			2	1	1		10	45	42
	3	0	0	1		0.00001	1	0	1	1	2			3	0	0		1	45	41
	4	0	1	1		0.0001	2	1	0	0	1			4	0	1		0.1	31	33
	5	0	1	1		0.001	2	2	0	0	2			5	0	1		0.01	16	11
0.01	1	0	0	0		0.01	0	2	0	0	2		0.01	1	0	1		0.001	13	5
	2	1	0	0		0.1	2	3	1	1	1			2	1	1		0.0001	9	7
	3	0	0	0		1	3	3	3	3	3			3	0	0		0.00001	13	7
	4	0	1	1		10	3	3	3	3	3			4	0	0		0.000001	13	7
	5	1	1	0		100	3	3	3	3	3			5	1	1		0.0000001	6	5
0.001	1	1	0	0									0.001	1	1	0			236	202
	2	1	1	1										2	1	0
	3	0	0	0										3	0	0
	4	0	1	0										4	0	1
	5	1	0	0										5	1	1
0.0001	1	1	0	0									0.0001	1	1	0
	2	0	0	0										2	0	0
	3	0	0	0										3	0	0
	4	0	0	1										4	0	1
	5	0	0	1										5	0	1
0.00001	1	0	0	0									0.00001	1	0	0
	2	1	0	0										2	1	0
	3	0	0	1										3	0	0
	4	0	0	1										4	0	1
	5	1	0	0										5	1	0
0.000001	1	1	0	0									0.000001	1	1	0
	2	0	0	0										2	0	0
	3	0	0	0										3	0	0
	4	0	0	0										4	0	0
	5	0	1	1										5	0	0
0.0000001	1	0	0	0									0.0000001	1	0	0
	2	0	0	0										2	0	0
	3	0	0	0										3	0	0
	4	0	0	0										4	0	0
	5	0	0	0										5	0	0

## Sheet: Result conventional Pv6
PV6
Alíquot	Concentration	Repeatability	Reproducibility	Conv Applied	Conv Veriti fast		Conventional Applied Operator II
		Replicates	Day
1	100	1	1	1	1		1
1	100	2	1	1	1		1
1	100	3	1	1	1		1
1	100	1	2	1	1
1	100	2	2	1	1
1	100	3	2	1	1
1	100	1	3	1	1
1	100	2	3	1	1
1	100	3	3	1	1
1	10	1	1	1	1		1
1	10	2	1	1	1		1
1	10	3	1	1	1		1
1	10	1	2	1	1
1	10	2	2	1	1
1	10	3	2	1	1
1	10	1	3	1	1
1	10	2	3	1	1
1	10	3	3	1	1
1	1	1	1	1	1		1
1	1	2	1	1	1		1
1	1	3	1	1	1		1
1	1	1	2	1	1
1	1	2	2	1	1
1	1	3	2	1	1
1	1	1	3	1	1
1	1	2	3	1	1
1	1	3	3	1	1
1	0.1	1	1	0	1		1
1	0.1	2	1	0	1		1
1	0.1	3	1	0	0		1
1	0.1	1	2	1	1
1	0.1	2	2	1	1
1	0.1	3	2	1	0
1	0.1	1	3	1	0
1	0.1	2	3	1	0
1	0.1	3	3	1	0
1	0.01	1	1	0	0		1
1	0.01	2	1	0	0		0
1	0.01	3	1	0	0		0
1	0.01	1	2	1	1
1	0.01	2	2	1	0
1	0.01	3	2	0	0
1	0.01	1	3	0	0
1	0.01	2	3	0	0
1	0.01	3	3	0	0
1	0.001	1	1	0	0		1
1	0.001	2	1	0	0		0
1	0.001	3	1	0	0		0
1	0.001	1	2	0	0
1	0.001	2	2	0	0
1	0.001	3	2	0	0
1	0.001	1	3	0	0
1	0.001	2	3	0	0
1	0.001	3	3	0	0
1	0.0001	1	1	0	0		0
1	0.0001	2	1	0	0		0
1	0.0001	3	1	0	0		0
1	0.0001	1	2	0	0
1	0.0001	2	2	0	0
1	0.0001	3	2	0	0
1	0.0001	1	3	0	0
1	0.0001	2	3	0	0
1	0.0001	3	3	0	0
1	0.00001	1	1	0	0		0
1	0.00001	2	1	0	0		0
1	0.00001	3	1	0	0		0
1	0.00001	1	2	1	0
1	0.00001	2	2	0	0
1	0.00001	3	2	0	0
1	0.00001	1	3	0	0
1	0.00001	2	3	0	0
1	0.00001	3	3	0	0
1	0.000001	1	1	0	0		0
1	0.000001	2	1	0	0		0
1	0.000001	3	1	0	0		0
1	0.000001	1	2	0	0
1	0.000001	2	2	0	0
1	0.000001	3	2	0	0
1	0.000001	1	3	0	0
1	0.000001	2	3	0	0
1	0.000001	3	3	0	0
1	0.0000001	1	1	0	0		0
1	0.0000001	2	1	0	0		0
1	0.0000001	3	1	0	0		0
1	0.0000001	1	2	0	0
1	0.0000001	2	2	0	0
1	0.0000001	3	2	0	0
1	0.0000001	1	3	0	0
1	0.0000001	2	3	0	0
1	0.0000001	3	3	0	0
2	100	1	1	1	1		1
2	100	2	1	1	1		1
2	100	3	1	1	1		1
2	100	1	2	1	1
2	100	2	2	1	1
2	100	3	2	1	1
2	100	1	3	1	1
2	100	2	3	1	1
2	100	3	3	1	1
2	10	1	1	1	1		1
2	10	2	1	1	1		1
2	10	3	1	1	1		1
2	10	1	2	1	1
2	10	2	2	1	1
2	10	3	2	1	1
2	10	1	3	1	1
2	10	2	3	1	1
2	10	3	3	1	1
2	1	1	1	1	1		1
2	1	2	1	1	1		1
2	1	3	1	1	1		1
2	1	1	2	1	1
2	1	2	2	1	1
2	1	3	2	1	1
2	1	1	3	1	1
2	1	2	3	1	1
2	1	3	3	1	1
2	0.1	1	1	1	1		1
2	0.1	2	1	1	1		1
2	0.1	3	1	1	1		1
2	0.1	1	2	1	1
2	0.1	2	2	1	1
2	0.1	3	2	1	1
2	0.1	1	3	1	1
2	0.1	2	3	1	1
2	0.1	3	3	1	0
2	0.01	1	1	1	1		1
2	0.01	2	1	0	0		0
2	0.01	3	1	0	0		0
2	0.01	1	2	1	0
2	0.01	2	2	1	0
2	0.01	3	2	1	0
2	0.01	1	3	0	1
2	0.01	2	3	0	0
2	0.01	3	3	0	0
2	0.001	1	1	0	1		0
2	0.001	2	1	0	0		0
2	0.001	3	1	0	0		0
2	0.001	1	2	1	0
2	0.001	2	2	0	0
2	0.001	3	2	0	0
2	0.001	1	3	1	1
2	0.001	2	3	0	0
2	0.001	3	3	0	0
2	0.0001	1	1	0	0		0
2	0.0001	2	1	0	0		0
2	0.0001	3	1	0	0		0
2	0.0001	1	2	0	0
2	0.0001	2	2	0	0
2	0.0001	3	2	0	0
2	0.0001	1	3	0	0
2	0.0001	2	3	0	0
2	0.0001	3	3	0	0
2	0.00001	1	1	0	0		0
2	0.00001	2	1	0	0		0
2	0.00001	3	1	0	0		0
2	0.00001	1	2	0	0
2	0.00001	2	2	0	0
2	0.00001	3	2	0	0
2	0.00001	1	3	0	0
2	0.00001	2	3	0	0
2	0.00001	3	3	0	0
2	0.000001	1	1	0	0		0
2	0.000001	2	1	0	0		0
2	0.000001	3	1	0	0		0
2	0.000001	1	2	0	0
2	0.000001	2	2	0	0
2	0.000001	3	2	0	0
2	0.000001	1	3	0	0
2	0.000001	2	3	0	0
2	0.000001	3	3	0	0
2	0.0000001	1	1	0	0		0
2	0.0000001	2	1	0	0		0
2	0.0000001	3	1	0	0		0
2	0.0000001	1	2	0	0
2	0.0000001	2	2	0	0
2	0.0000001	3	2	0	0
2	0.0000001	1	3	0	0
2	0.0000001	2	3	0	0
2	0.0000001	3	3	0	0
3	100	1	1	1	1		1
3	100	2	1	1	1		1
3	100	3	1	1	1		1
3	100	1	2	1	1
3	100	2	2	1	1
3	100	3	2	1	1
3	100	1	3	1	1
3	100	2	3	1	1
3	100	3	3	1	1
3	10	1	1	1	1		1
3	10	2	1	1	1		1
3	10	3	1	1	1		1
3	10	1	2	1	1
3	10	2	2	1	1
3	10	3	2	1	1
3	10	1	3	1	1
3	10	2	3	1	1
3	10	3	3	1	1
3	1	1	1	1	0		1
3	1	2	1	1	0		1
3	1	3	1	1	0		1
3	1	1	2	1	1
3	1	2	2	1	1
3	1	3	2	1	1
3	1	1	3	1	1
3	1	2	3	1	1
3	1	3	3	1	1
3	0.1	1	1	0	0		1
3	0.1	2	1	0	0		1
3	0.1	3	1	0	0		0
3	0.1	1	2	1	0
3	0.1	2	2	0	0
3	0.1	3	2	0	0
3	0.1	1	3	1	1
3	0.1	2	3	0	0
3	0.1	3	3	0	0
3	0.01	1	1	1	0		1
3	0.01	2	1	0	0		0
3	0.01	3	1	0	0		0
3	0.01	1	2	1	0
3	0.01	2	2	0	0
3	0.01	3	2	0	0
3	0.01	1	3	0	0
3	0.01	2	3	0	0
3	0.01	3	3	0	0
3	0.001	1	1	0	0		0
3	0.001	2	1	0	0		0
3	0.001	3	1	0	0		0
3	0.001	1	2	0	0
3	0.001	2	2	0	0
3	0.001	3	2	0	0
3	0.001	1	3	1	0
3	0.001	2	3	1	0
3	0.001	3	3	1	0
3	0.0001	1	1	0	0		1
3	0.0001	2	1	0	0		0
3	0.0001	3	1	0	0		0
3	0.0001	1	2	0	0
3	0.0001	2	2	0	0
3	0.0001	3	2	0	0
3	0.0001	1	3	0	0
3	0.0001	2	3	0	0
3	0.0001	3	3	0	0
3	0.00001	1	1	0	0		0
3	0.00001	2	1	0	0		0
3	0.00001	3	1	0	0		0
3	0.00001	1	2	0	0
3	0.00001	2	2	0	0
3	0.00001	3	2	0	0
3	0.00001	1	3	1	0
3	0.00001	2	3	0	0
3	0.00001	3	3	0	0
3	0.000001	1	1	0	0		0
3	0.000001	2	1	0	0		0
3	0.000001	3	1	0	0		0
3	0.000001	1	2	0	0
3	0.000001	2	2	0	0
3	0.000001	3	2	0	0
3	0.000001	1	3	1	0
3	0.000001	2	3	0	0
3	0.000001	3	3	0	0
3	0.0000001	1	1	0	0		0
3	0.0000001	2	1	0	0		0
3	0.0000001	3	1	0	0		0
3	0.0000001	1	2	0	0
3	0.0000001	2	2	0	0
3	0.0000001	3	2	0	0
3	0.0000001	1	3	0	0
3	0.0000001	2	3	0	0
3	0.0000001	3	3	0	0
4	100	1	1	1	1		1
4	100	2	1	1	1		1
4	100	3	1	1	1		1
4	100	1	2	1	1
4	100	2	2	1	1
4	100	3	2	1	1
4	100	1	3	1	1
4	100	2	3	1	1
4	100	3	3	1	1
4	10	1	1	1	1		1
4	10	2	1	1	1		1
4	10	3	1	1	1		1
4	10	1	2	1	1
4	10	2	2	1	1
4	10	3	2	1	1
4	10	1	3	1	1
4	10	2	3	1	1
4	10	3	3	1	1
4	1	1	1	1	1		1
4	1	2	1	1	1		1
4	1	3	1	1	1		1
4	1	1	2	1	1
4	1	2	2	1	0
4	1	3	2	1	0
4	1	1	3	1	1
4	1	2	3	1	1
4	1	3	3	1	1
4	0.1	1	1	1	0		1
4	0.1	2	1	1	0		1
4	0.1	3	1	0	0		0
4	0.1	1	2	1	1
4	0.1	2	2	0	0
4	0.1	3	2	0	0
4	0.1	1	3	1	1
4	0.1	2	3	1	1
4	0.1	3	3	0	1
4	0.01	1	1	1	1		1
4	0.01	2	1	0	0		1
4	0.01	3	1	0	0		0
4	0.01	1	2	1	1
4	0.01	2	2	1	0
4	0.01	3	2	0	0
4	0.01	1	3	0	0
4	0.01	2	3	0	0
4	0.01	3	3	0	0
4	0.001	1	1	0	1		1
4	0.001	2	1	0	0		0
4	0.001	3	1	0	0		0
4	0.001	1	2	0	0
4	0.001	2	2	0	0
4	0.001	3	2	0	0
4	0.001	1	3	0	0
4	0.001	2	3	0	0
4	0.001	3	3	0	0
4	0.0001	1	1	0	0		1
4	0.0001	2	1	0	0		0
4	0.0001	3	1	0	0		0
4	0.0001	1	2	0	0
4	0.0001	2	2	0	0
4	0.0001	3	2	0	0
4	0.0001	1	3	1	0
4	0.0001	2	3	0	0
4	0.0001	3	3	0	0
4	0.00001	1	1	0	0		1
4	0.00001	2	1	0	0		0
4	0.00001	3	1	0	0		0
4	0.00001	1	2	0	0
4	0.00001	2	2	0	0
4	0.00001	3	2	0	0
4	0.00001	1	3	1	0
4	0.00001	2	3	0	0
4	0.00001	3	3	0	0
4	0.000001	1	1	0	0		1
4	0.000001	2	1	0	0		0
4	0.000001	3	1	0	0		0
4	0.000001	1	2	1	0
4	0.000001	2	2	0	0
4	0.000001	3	2	0	0
4	0.000001	1	3	0	0
4	0.000001	2	3	0	0
4	0.000001	3	3	0	0
4	0.0000001	1	1	1	0		1
4	0.0000001	2	1	0	0		0
4	0.0000001	3	1	0	0		0
4	0.0000001	1	2	0	0
4	0.0000001	2	2	0	0
4	0.0000001	3	2	0	0
4	0.0000001	1	3	1	0
4	0.0000001	2	3	1	0
4	0.0000001	3	3	0	0
5	100	1	1	1	1		1
5	100	2	1	1	1		1
5	100	3	1	1	1		1
5	100	1	2	1	1
5	100	2	2	1	1
5	100	3	2	1	1
5	100	1	3	1	1
5	100	2	3	1	1
5	100	3	3	1	1
5	10	1	1	1	1		1
5	10	2	1	1	1		1
5	10	3	1	1	1		1
5	10	1	2	1	1
5	10	2	2	1	1
5	10	3	2	1	1
5	10	1	3	1	1
5	10	2	3	1	1
5	10	3	3	1	1
5	1	1	1	1	0		1
5	1	2	1	1	0		1
5	1	3	1	1	0		1
5	1	1	2	1	1
5	1	2	2	0	1
5	1	3	2	0	1
5	1	1	3	1	1
5	1	2	3	1	1
5	1	3	3	1	1
5	0.1	1	1	1	0		1
5	0.1	2	1	1	0		1
5	0.1	3	1	0	0		0
5	0.1	1	2	1	1
5	0.1	2	2	0	0
5	0.1	3	2	0	0
5	0.1	1	3	1	1
5	0.1	2	3	1	1
5	0.1	3	3	1	1
5	0.01	1	1	1	0		1
5	0.01	2	1	0	0		0
5	0.01	3	1	0	0		0
5	0.01	1	2	0	1
5	0.01	2	2	0	0
5	0.01	3	2	0	0
5	0.01	1	3	1	0
5	0.01	2	3	0	0
5	0.01	3	3	0	0
5	0.001	1	1	0	0		1
5	0.001	2	1	0	0		0
5	0.001	3	1	0	0		0
5	0.001	1	2	0	0
5	0.001	2	2	0	0
5	0.001	3	2	0	0
5	0.001	1	3	0	0
5	0.001	2	3	0	0
5	0.001	3	3	0	0
5	0.0001	1	1	0	0		0
5	0.0001	2	1	0	0		0
5	0.0001	3	1	0	0		0
5	0.0001	1	2	0	0
5	0.0001	2	2	0	0
5	0.0001	3	2	0	0
5	0.0001	1	3	0	0
5	0.0001	2	3	0	0
5	0.0001	3	3	0	0
5	0.00001	1	1	0	0		0
5	0.00001	2	1	0	0		0
5	0.00001	3	1	0	0		0
5	0.00001	1	2	0	1
5	0.00001	2	2	0	1
5	0.00001	3	2	0	0
5	0.00001	1	3	1	0
5	0.00001	2	3	0	0
5	0.00001	3	3	0	0
5	0.000001	1	1	0	0		0
5	0.000001	2	1	0	0		0
5	0.000001	3	1	0	0		0
5	0.000001	1	2	0	0
5	0.000001	2	2	0	0
5	0.000001	3	2	0	0
5	0.000001	1	3	0	0
5	0.000001	2	3	0	0
5	0.000001	3	3	0	0
5	0.0000001	1	1	0	0		0
5	0.0000001	2	1	0	0		0
5	0.0000001	3	1	0	0		0
5	0.0000001	1	2	0	0
5	0.0000001	2	2	0	0
5	0.0000001	3	2	0	0
5	0.0000001	1	3	0	0
5	0.0000001	2	3	0	0
5	0.0000001	3	3	0	0

## Sheet: Conventional Pv6
REPRODUCIBILITY						REPEATABILITY							REPRODUCIBILITY BETWEEN OPERATORS					REPRODUCIBILITY BETWEEN EQUIPMENTS
Concentration	Aliquot	Day 1	Day 2	Day 3		Concentration	aliquot 1	aliquot 2	aliquot 3	aliquot 4	aliquot 5		Concentration	Aliquot	Operator I	Operator II		Concentration	GeneAmp™	Veriti™ Fast
0.1	1	0	1	1		0.0000001	0	0	0	1	0		0.1	1	0	1		100	45	44
	2	1	1	1		0.000001	0	0	0	0	0			2	1	1		10	45	45
	3	0	0	1		0.00001	0	0	0	0	0			3	0	1		1	45	37
	4	1	0	1		0.0001	0	0	0	0	0			4	1	1		0.1	28	21
	5	1	0	1		0.001	0	0	0	0	0			5	1	1		0.01	14	7
0.01	1	0	1	0		0.01	0	1	1	1	1		0.01	1	0	0		0.001	5	3
	2	0	1	0		0.1	0	3	0	2	2			2	0	0		0.0001	1	0
	3	0	0	0		1	3	3	3	3	3			3	0	0		0.00001	4	2
	4	0	1	0		10	3	3	3	3	3			4	0	1		0.000001	2	0
	5	0	0	1		100	3	3	3	3	3			5	0	0		0.0000001	3	0
0.001	1	0	0	0									0.001	1	0	0			192	159
	2	0	0	0										2	0	0
	3	0	0	1										3	0	0
	4	0	1	0										4	0	0
	5	0	0	0										5	0	0
0.0001	1	0	0	0									0.0001	1	0	0
	2	0	0	0										2	0	0
	3	0	0	0										3	0	0
	4	0	0	0										4	0	0
	5	0	0	0										5	0	0
0.00001	1	0	0	0									0.00001	1	0	0
	2	0	0	0										2	0	0
	3	0	0	0										3	0	0
	4	0	0	0										4	0	0
	5	0	0	0										5	0	0
0.000001	1	0	0	0									0.000001	1	0	0
	2	0	0	0										2	0	0
	3	0	0	0										3	0	0
	4	0	0	0										4	0	0
	5	0	0	0										5	0	0
0.0000001	1	0	0	0									0.0000001	1	0	0
	2	0	0	0										2	0	0
	3	0	0	0										3	0	0
	4	0	0	1										4	0	0
	5	0	0	0										5	0	0
